# Supplementary material for: Bioaccumulation of the Heavy Metal Cadmium and Its Tolerance Mechanisms in Experimental Plant Suaeda salsa
Source: Int J Mol Sci. 2025 Jul 21;26(14):6988. doi: 10.3390/ijms26146988 (PMC12294872; doi:10.3390/ijms26146988)
Supplement: Supplementary file 1 [file ijms-26-06988-s001.zip]

Archive with 1 entries (1 files):
- ijms-3689231-supplementary.xlsx
