# Supplementary material for: Bioaccumulation of the Heavy Metal Cadmium and Its Tolerance Mechanisms in Experimental Plant Suaeda salsa
Source: Int J Mol Sci. 2025 Jul 21;26(14):6988. doi: 10.3390/ijms26146988 (PMC12294872; doi:10.3390/ijms26146988)
Supplement: Supplementary file 1 [file ijms-26-06988-s001.zip › ijms-3689231-supplementary.xlsx]

## Sheet: Growth index
Cd 0mg/kg	1	2	3	4	5	6	7	8	9	10	11	12	13	14	15	16	17	18	19	20	AVG	SE	AVG±SE
Seedling height/cm	12.41	12.89	11.11	11.27	12.98	13.31	11.33	12.02	13.33	13.2	11.2	10.15	11.31	10.11	10.12	10.21	10.89	14.3	13.97	11.41	11.876	1.33599	1.33008
Seedling weight/g	0.1501	0.1673	0.2475	0.1125	0.1439	0.2068	0.1193	0.1129	0.1634	0.1617	0.1196	0.0896	0.1251	0.166	0.1285	0.1571	0.0932	0.1875	0.1329	0.1042	0.144455	0.0393895	0.0393672
Root length/cm	5.07	5.19	3.69	5.44	4.46	5.7	3.68	5.52	5.38	4	5.73	4.72	5.73	3.1	4.2	3.14	3.18	4.4	6.29	4.49	4.6555	0.972417	0.967522
Root weight/g	0.0108	0.0203	0.0215	0.0109	0.013	0.0253	0.0098	0.0126	0.0116	0.0122	0.0195	0.0071	0.0154	0.0157	0.0109	0.0123	0.0097	0.017	0.014	0.0222	0.01459	0.00489929	0.0048176
Cd 3.23 mg/kg
Seedling height/cm	13.05	11.4	12.42	13	11.81	14.42	12.31	13.27	12.53	13.32	11.5	11.78	11.91	11.75	10.98	14	11	11	11.35	12.21	12.2505	0.996961	0.979085
Seedling weight/g	0.2126	0.1286	0.1025	0.163	0.1259	0.3077	0.1313	0.1764	0.1541	0.2194	0.1494	0.1298	0.1016	0.1208	0.1577	0.1708	0.1093	0.0826	0.1334	0.2315	0.15542	0.0536837	0.0519736
Root length/cm	4.79	4.45	6.14	4.12	3.22	4.24	5.8	4.78	5.68	5.18	4.31	4.09	4.91	5.06	4.1	4.48	4.5	5.22	3.69	4.5	4.663	0.715954	0.715332
Root weight/g	0.0211	0.0115	0.0117	0.0173	0.0057	0.0251	0.0165	0.0155	0.0182	0.0197	0.0153	0.0129	0.0125	0.0184	0.0147	0.0214	0.0133	0.0092	0.0139	0.0274	0.016065	0.00523724	0.00510174
Cd 13.16 mg/kg
Seedling height/cm	15.5	13.41	13	13.41	12.02	13.89	14.9	13.05	10.51	13.79	13.12	14.48	13.9	13.82	12.36	13.19	11.92	14.18	11.45	13.2	13.255	1.18342	1.05922
Seedling weight/g	0.2786	0.2777	0.2108	0.2447	0.1515	0.1883	0.2985	0.1746	0.1672	0.2684	0.1788	0.1561	0.2197	0.2209	0.1893	0.1943	0.2017	0.2949	0.166	0.2083	0.214515	0.047178	0.044708
Root length/cm	3.74	4.65	4.37	3.3	3.61	4.28	3.68	5.27	3.14	3.99	3.82	4.31	3.7	3.34	4.1	4.54	3.17	4.5	3.08	4.91	3.975	0.622351	0.619894
Root weight/g	0.0197	0.0275	0.0193	0.0217	0.0137	0.0126	0.0245	0.0171	0.0174	0.0225	0.0157	0.0109	0.0191	0.0208	0.0155	0.0169	0.02	0.0294	0.011	0.0161	0.01857	0.00498483	0.00497775
Cd 66.07 mg/kg
Seedling height/cm	9.48	10.93	11.45	9.28	8.3	11.13	10.02	8.88	10.72	8.41	11.14	8.5	11.23	9.79	8.25	11.08	8.72	7.34	9.09	9.31	9.6525	1.23891	1.23824
Seedling weight/g	0.0724	0.1312	0.1956	0.1477	0.1214	0.2119	0.1054	0.0944	0.1504	0.079	0.1329	0.0991	0.1431	0.0797	0.101	0.1254	0.1247	0.0923	0.1176	0.093	0.12091	0.0366015	0.0347797
Root length/cm	4.72	5	4.41	2.12	2.61	2.87	3.6	3.49	4.18	3.47	5.72	3.41	4.17	4.17	4.05	4.2	3.08	2.05	3.78	4.2	3.765	0.923463	0.895758
Root weight/g	0.0103	0.0219	0.0198	0.0117	0.011	0.0219	0.0079	0.0097	0.0145	0.0112	0.0212	0.0132	0.0194	0.007	0.0173	0.0213	0.0136	0.0076	0.0155	0.0066	0.01413	0.00534515	0.00526877

## Sheet: Cd accumulation
Cd content in roots, stems and leaves
Cd 0mg/kg	Measured value 1	2	3	Conc 1(μg/g)	2	3	AVG	SE	AVG±SE
Root	0.066	0.06	0.064	6.6	6	6.4	6.33333	0.305505	6.33±0.31
Stem	0.044	0.035	0.048	4.4	3.5	4.8	4.23333	0.665833	4.23±0.67
Leaf	0.033	0.048	0.038	3.3	4.8	3.8	3.96667	0.763763	3.97±0.76
Cd 3.23 mg/kg
Root	0.252	0.231	0.218	25.2	23.1	21.8	23.3667	1.71561	23.37±1.72
Stem	0.067	0.06	0.052	6.7	6	5.2	5.96667	0.750555	5.97±0.75
Leaf	0.065	0.061	0.05	6.5	6.1	5	5.86667	0.776745	5.87±0.78
Cd 13.16 mg/kg
Root	0.291	0.294	0.319	29.1	29.4	31.9	30.1333	1.53731	30.13±1.54
Stem	0.104	0.096	0.099	10.4	9.6	9.9	9.96667	0.404145	9.97±0.4
Leaf	0.099	0.1	0.097	9.9	10	9.7	9.86667	0.152753	9.87±0.15
Cd 66.07 mg/kg
Root	1.722	1.588	1.602	172.2	158.8	160.2	163.733	7.36569	163.73±7.37
Stem	0.403	0.352	0.411	40.3	35.2	41.1	38.8667	3.20052	38.87±3.2
Leaf	0.345	0.278	0.304	34.5	27.8	30.4	30.9	3.37787	30.9±3.38
Subcellular distribution
Cd 0mg/kg	F1(cell wall) determination(mg/L)	Calculated value(μg/g)	AVG	Percentage	F2 (organelle fraction)(determination(mg/L)	Calculated value(μg/g)	AVG	Percentage	S2 (soluble cytoplasmic fraction)determination(mg/L)	Calculated value(μg/g)	AVG	Percentage
Root	0.01635	0.327	0.312067	0.645718	0.004352	0.08704	0.0838333	0.173465	0.00409	0.0818	0.0873867	0.180817
	0.01424	0.2848			0.004096	0.08192			0.004206	0.08412
	0.01622	0.3244			0.004127	0.08254			0.004812	0.09624
Stem	0.003166	0.06332	0.0696733	0.548609	0.000843	0.01686	0.0175333	0.138058	0.002214	0.04428	0.0397933	0.313333
	0.003366	0.06732			0.000885	0.0177			0.002004	0.04008
	0.003919	0.07838			0.000902	0.01804			0.001751	0.03502
Leaf	0.001944	0.03888	0.0493667	0.501218	0.001392	0.02784	0.0285533	0.289901	0.001164	0.02328	0.0205733	0.20888
	0.003032	0.06064			0.001551	0.03102			0.000808	0.01616
	0.002429	0.04858			0.00134	0.0268			0.001114	0.02228
Cd 3.23 mg/kg	F1(cell wall) determination(mg/L)				F2 (organelle fraction)(determination(mg/L)				S2 (soluble cytoplasmic fraction)determination(mg/L)
Root	0.133	2.66	2.64667	0.633174	0.039	0.78	0.706667	0.169059	0.038	0.76	0.826667	0.197767
	0.136	2.72			0.022	0.44			0.045	0.9
	0.128	2.56			0.045	0.9			0.041	0.82
Stem	0.01425	0.285	0.307067	0.521814	0.0062	0.124	0.109787	0.186566	0.008535	0.1707	0.171607	0.29162
	0.01728	0.3456			0.004628	0.09256			0.008914	0.17828
	0.01453	0.2906			0.00564	0.1128			0.008292	0.16584
Leaf	0.009316	0.18632	0.194327	0.383297	0.003604	0.07208	0.0765267	0.150944	0.01047	0.2094	0.236133	0.465758
	0.0108	0.216			0.003956	0.07912			0.0119	0.238
	0.009033	0.18066			0.003919	0.07838			0.01305	0.261
Cd 13.16 mg/kg	F1(cell wall) determination(mg/L)				F2 (organelle fraction)(determination(mg/L)				F3 determination(mg/L)
Root	0.25	5	5.05333	0.721218	0.029	0.58	0.886667	0.126546	0.046	0.92	1.06667	0.152236
	0.277	5.54			0.046	0.92			0.053	1.06
	0.231	4.62			0.058	1.16			0.061	1.22
Stem	0.02298	0.4596	0.452667	0.497801	0.01015	0.203	0.214267	0.23563	0.01189	0.2378	0.2424	0.266569
	0.02305	0.461			0.01099	0.2198			0.01238	0.2476
	0.02187	0.4374			0.011	0.22			0.01209	0.2418
Leaf	0.01516	0.3032	0.313533	0.367591	0.008758	0.17516	0.17154	0.201116	0.01917	0.3834	0.367867	0.431293
	0.0177	0.354			0.00838	0.1676			0.01821	0.3642
	0.01417	0.2834			0.008593	0.17186			0.0178	0.356
Cd 66.07 mg/kg	F1(cell wall) determination(mg/L)				F2 (organelle fraction)(determination(mg/L)				F3 determination(mg/L)
Root	0.441	8.82	8.28667	0.729032	0.042	0.84	0.74	0.0651026	0.128	2.56	2.34	0.205865
	0.378	7.56			0.034	0.68			0.101	2.02
	0.424	8.48			0.035	0.7			0.122	2.44
Stem	0.203	4.06	3.18667	0.512326	0.087	1.74	1.34667	0.216506	0.114	2.28	1.68667	0.271168
	0.153	3.06			0.059	1.18			0.072	1.44
	0.122	2.44			0.056	1.12			0.067	1.34
Leaf	0.063	1.26	1.52	0.495652	0.035	0.7	0.566667	0.184783	0.044	0.88	0.98	0.319565
	0.087	1.74			0.02	0.4			0.059	1.18
	0.078	1.56			0.03	0.6			0.044	0.88

## Sheet: Antioxidant enzymes and chelati
MDA（532 nm）																TP protein	A blank=0.394，A standard=0.490
Cd 0mg/kg	contrast	OD 1	OD 2	OD 3	△A1	△A2	△A3	content1（nmol/mgprot）	content2	content3	AVG	SE	AVG±SE			Cd 0mg/kg	OD value 1	2	3	concentration 1	2	3	AVG(g/L)	SE	AVG±SE
Root	0.005	0.008	0.011	0.008	0.003	0.006	0.003	0.0824386	0.164877	0.0824386	0.109918	0.047596	0.11±0.05			Root	0.496	0.513	0.512	5.5675	6.49542	6.44083	6.16792	0.520692	6.17±0.52
Stem	0.006	0.01	0.011	0.012	0.004	0.005	0.006	0.227209	0.284011	0.340813	0.284011	0.0568022	0.28±0.06			Stem	0.446	0.455	0.445	2.83833	3.32958	2.78375	2.98389	0.300622	2.98±0.3
Leaf	0.008	0.009	0.01	0.009	0.001	0.002	0.001	0.0520423	0.104085	0.0520423	0.0693897	0.0300466	0.07±0.03			Leaf	0.45	0.453	0.458	3.05667	3.22042	3.49333	3.25681	0.220596	3.26±0.22
Cd 3.23 mg/kg																Cd 3.23 mg/kg
Root	0.003	0.007	0.004	0.008	0.004	0.001	0.005	0.224471	0.0561179	0.280589	0.18706	0.116819	0.19±0.12			Root	0.447	0.45	0.451	2.89292	3.05667	3.11125	3.02028	0.113624	3.02±0.11
Stem	0.008	0.012	0.01	0.011	0.004	0.002	0.003	0.409475	0.204738	0.307107	0.307107	0.102369	0.31±0.1			Stem	0.411	0.435	0.427	0.927917	2.23792	1.80125	1.65569	0.667019	1.66±0.67
Leaf	0.006	0.009	0.01	0.008	0.003	0.004	0.002	0.173582	0.231443	0.115721	0.173582	0.0578607	0.17±0.06			Leaf	0.441	0.455	0.447	2.56542	3.32958	2.89292	2.92931	0.383381	2.93±0.38
Cd 13.16mg/kg																Cd 13.16mg/kg
Root	0.001	0.007	0.006	0.007	0.006	0.005	0.006	0.236836	0.197364	0.236836	0.223679	0.0227896	0.22±0.02			Root	0.47	0.477	0.471	4.14833	4.53042	4.20292	4.29389	0.206649	4.29±0.21
Stem	0	0.007	0.005	0.005	0.007	0.005	0.005	0.383582	0.273987	0.273987	0.310519	0.0632746	0.31±0.06			Stem	0.453	0.455	0.444	3.22042	3.32958	2.72917	3.09306	0.319829	3.09±0.32
Leaf	0.002	0.007	0.008	0.007	0.005	0.006	0.005	0.191206	0.229447	0.191206	0.203953	0.0220786	0.2±0.02			Leaf	0.512	0.519	0.524	4.22475	4.454	4.61775	4.43217	0.197408	4.43±0.2
Cd 66.07mg/kg																Cd 66.07mg/kg
Root	0.004	0.012	0.014	0.015	0.008	0.01	0.011	0.248415	0.310519	0.341571	0.300168	0.0474325	0.3±0.05			Root	0.492	0.496	0.494	5.34917	5.5675	5.45833	5.45833	0.109167	5.46±0.11
Stem	0.002	0.01	0.012	0.013	0.008	0.01	0.011	0.276017	0.345021	0.379523	0.33352	0.0527028	0.33±0.05			Stem	0.528	0.541	0.53	4.74875	5.1745	4.81425	4.9125	0.22925	4.91±0.23
Leaf	0.001	0.013	0.013	0.013	0.012	0.012	0.012	0.527296	0.527296	0.527296	0.527296	0	0.53±0			Leaf	0.463	0.463	0.468	3.76625	3.76625	4.03917	3.85722	0.157569	3.86±0.16
POD（470 nm）
Cd 0mg/kg	contrast	OD 1	OD 2	OD 3	△A1	△A2	△A3	Enzyme activity 1（U/Fresh weight）	Enzyme activity 2	Enzyme activity3	AVG	SE	AVG±SE
Root	0.382	0.79	0.801	0.799	0.408	0.419	0.417	453.333	465.556	463.333	460.741	6.51052	460.74±6.51
Stem	0.23	0.685	0.685	0.691	0.455	0.455	0.461	505.556	505.556	512.222	507.778	3.849	507.78±3.85
Leaf	0.172	0.352	0.309	0.328	0.18	0.137	0.156	200	152.222	173.333	175.185	23.9427	175.19±23.94
Cd 3.23 mg/kg
Root	0.272	0.715	0.723	0.716	0.443	0.451	0.444	492.222	501.111	493.333	495.556	4.84322	495.56±4.84
Stem	0.197	0.68	0.65	0.674	0.483	0.453	0.477	536.667	503.333	530	523.333	17.6383	523.33±17.64
Leaf	0.172	0.421	0.352	0.39	0.249	0.18	0.218	276.667	200	242.222	239.63	38.399	239.63±38.4
Cd 13.16mg/kg
Root	0.373	0.77	0.803	0.791	0.397	0.43	0.418	441.111	477.778	464.444	461.111	18.5592	461.11±18.56
Stem	0.202	0.631	0.618	0.628	0.429	0.416	0.426	476.667	462.222	473.333	470.741	7.56318	470.74±7.56
Leaf	0.186	0.297	0.299	0.297	0.111	0.113	0.111	123.333	125.556	123.333	124.074	1.283	124.07±1.28
Cd 66.07mg/kg
Root	0.336	0.727	0.746	0.734	0.391	0.41	0.398	434.444	455.556	442.222	444.074	10.6767	444.07±10.68
Stem	0.209	0.66	0.681	0.672	0.451	0.472	0.463	501.111	524.444	514.444	513.333	11.7063	513.33±11.71
Leaf	0.191	0.578	0.508	0.536	0.387	0.317	0.345	430	352.222	383.333	388.519	39.1473	388.52±39.15
SOD （560 nm）
Cd 0mg/kg	OD 1	Inhibition rate 1	Total SOD activity U/g	OD 2	Inhibition rate 2	Total SOD activity U/g	OD 3	Inhibition rate 3	Total SOD activity U/g	AVG	SE	AVG±SE
Root	0.328	0.344655	230.919	0.326	0.348651	233.596	0.317	0.366633	245.644	236.72	7.84384	236.72±7.84
Stem	0.336	0.328671	220.21	0.34	0.320679	214.855	0.348	0.304695	204.146	213.07	8.17936	213.07±8.18
Leaf	0.311	0.378621	253.676	0.3	0.400599	268.402	0.306	0.388611	260.37	260.816	7.37277	260.82±7.37
Cd 3.23 mg/kg
Root	0.327	0.346653	232.258	0.316	0.368631	246.983	0.336	0.328671	220.21	233.15	13.4089	233.15±13.41
Stem	0.348	0.304695	204.146	0.325	0.350649	234.935	0.325	0.350649	234.935	224.672	17.7762	224.67±17.78
Leaf	0.332	0.336663	225.564	0.353	0.294705	197.453	0.373	0.254745	170.679	197.899	27.4453	197.9±27.45
Cd 13.16mg/kg
Root	0.333	0.334665	224.226	0.326	0.348651	233.596	0.336	0.328671	220.21	226.011	6.86948	226.01±6.87
Stem	0.324	0.352647	236.274	0.324	0.352647	236.274	0.324	0.352647	236.274	236.274	0	236.27±0
Leaf	0.355	0.290709	194.775	0.352	0.296703	198.791	0.341	0.318681	213.516	202.361	9.86743	202.36±9.87
Cd 66.07mg/kg
Root	0.331	0.338661	226.903	0.331	0.338661	226.903	0.323	0.354645	237.612	230.473	6.18301	230.47±6.18
Stem	0.358	0.284715	190.759	0.349	0.302697	202.807	0.349	0.302697	202.807	198.791	6.95589	198.79±6.96
Leaf	0.302	0.396603	265.724	0.302	0.396603	265.724	0.333	0.334665	224.226	251.891	23.9592	251.89±23.96
CAT （240 nm）
Cd 0mg/kg	contrast	OD 1	OD 2	OD 3	△A1	△A2	△A3	Enzyme activity 1（U/Fresh weight）	Enzyme activity 2	Enzyme activity 3	AVG	SE	AVG±SE
Root	0.526	0.516	0.51	0.513	0.01	0.016	0.013	4.51667	7.22667	5.87167	5.87167	1.355	5.87±1.35
Stem	0.522	0.519	0.52	0.52	0.003	0.002	0.002	1.355	0.903333	0.903333	1.05389	0.26077	1.05±0.26
Leaf	0.52	0.51	0.505	0.512	0.01	0.015	0.008	4.51667	6.775	3.61333	4.96833	1.62851	4.97±1.63
Cd 3.23 mg/kg
Root	0.527	0.489	0.486	0.486	0.038	0.041	0.041	17.1633	18.5183	18.5183	18.0667	0.78231	18.07±0.78
Stem	0.524	0.48	0.482	0.485	0.044	0.042	0.039	19.8733	18.97	17.615	18.8194	1.13667	18.82±1.14
Leaf	0.525	0.505	0.5	0.501	0.02	0.025	0.024	9.03333	11.2917	10.84	10.3883	1.195	10.39±1.19
Cd 13.16mg/kg
Root	0.518	0.477	0.473	0.474	0.041	0.045	0.044	18.5183	20.325	19.8733	19.5722	0.940219	19.57±0.94
Stem	0.542	0.509	0.519	0.511	0.033	0.023	0.031	14.905	10.3883	14.0017	13.0983	2.39	13.1±2.39
Leaf	0.523	0.466	0.47	0.472	0.057	0.053	0.051	25.745	23.9383	23.035	24.2394	1.37986	24.24±1.38
Cd 66.07mg/kg
Root	0.566	0.467	0.48	0.483	0.099	0.086	0.083	44.715	38.8433	37.4883	40.3489	3.84138	40.35±3.84
Stem	0.552	0.544	0.546	0.548	0.008	0.006	0.004	3.61333	2.71	1.80667	2.71	0.903333	2.71±0.9
Leaf	0.543	0.538	0.534	0.534	0.005	0.009	0.009	2.25833	4.065	4.065	3.46278	1.04308	3.46±1.04
GSH blank=0.028 standard=0.127
Cd 0mg/kg	OD 1	OD 2	OD 3	content 1(μmol/g)	content 2	content 3	AVG	SE	AVG±SE
Root	0.048	0.05	0.049	0.20202	0.222222	0.212121	0.212121	0.010101	0.21±0.01
Stem	0.051	0.055	0.055	0.232323	0.272727	0.272727	0.259259	0.0233273	0.26±0.02
Leaf	0.046	0.047	0.047	0.181818	0.191919	0.191919	0.188552	0.00583182	0.19±0.01
Cd 3.23 mg/kg
Root	0.048	0.052	0.053	0.20202	0.242424	0.252525	0.232323	0.0267248	0.23±0.03
Stem	0.056	0.068	0.06	0.282828	0.40404	0.323232	0.3367	0.0617182	0.34±0.06
Leaf	0.049	0.056	0.051	0.212121	0.282828	0.232323	0.242424	0.0364197	0.24±0.04
Cd 13.16mg/kg
Root	0.062	0.055	0.057	0.343434	0.272727	0.292929	0.30303	0.0364197	0.3±0.04
Stem	0.066	0.075	0.069	0.383838	0.474747	0.414141	0.424242	0.0462886	0.42±0.05
Leaf	0.058	0.055	0.055	0.30303	0.272727	0.272727	0.282828	0.0174955	0.28±0.02
Cd 66.07mg/kg
Root	0.07	0.067	0.07	0.424242	0.393939	0.424242	0.414141	0.0174955	0.41±0.02
Stem	0.073	0.083	0.081	0.454545	0.555556	0.535354	0.515152	0.0534495	0.52±0.05
Leaf	0.072	0.066	0.068	0.444444	0.383838	0.40404	0.410774	0.0308591	0.41±0.03

## Sheet: one way ANOVA 
group	Seedling height(SH)/cm	Seedling weight(SW)/g	Root length(RL)/cm	Root weight(RW)/g			group	tissue	Cd contents	F1	F2	F3	MDA	POD	SOD	CAT	GSH			parameter SH
C1	12.41	0.1501	5.07	0.0108			c1	root1	6.6	0.327	0.08704	0.0818	0.0824386	453.333	230.919	4.51667	0.20202			> # Homogeneity of Variance Test
C2	12.89	0.1673	5.19	0.0203			c1	root2	6	0.2848	0.08192	0.08412	0.164877	465.556	233.596	7.22667	0.222222			Levene's Test for Homogeneity of Variance (center = median)
C3	11.11	0.2475	3.69	0.0215			c1	root3	6.4	0.3244	0.08254	0.09624	0.0824386	463.333	245.644	5.87167	0.212121			Df F value Pr(>F)
C4	11.27	0.1125	5.44	0.0109			c1	stem1	4.4	0.06332	0.01686	0.04428	0.227209	505.556	220.21	1.355	0.232323			group 3 0.7441 0.5291
C5	12.98	0.1439	4.46	0.013			c1	stem2	3.5	0.06732	0.0177	0.04008	0.284011	505.556	214.855	0.903333	0.272727			76
C6	13.31	0.2068	5.7	0.0253			c1	stem3	4.8	0.07838	0.01804	0.03502	0.340813	512.222	204.146	0.903333	0.272727
C7	11.33	0.1193	3.68	0.0098			c1	leaf1	3.3	0.03888	0.02784	0.02328	0.0520423	200	253.676	4.51667	0.181818			> # One way ANOVA
C8	12.02	0.1129	5.52	0.0126			c1	leaf2	4.8	0.06064	0.03102	0.01616	0.104085	152.222	268.402	6.775	0.191919			Df Sum Sq Mean Sq F value Pr(>F)
C9	13.33	0.1634	5.38	0.0116			c1	leaf3	3.8	0.04858	0.0268	0.02228	0.0520423	173.333	260.37	3.61333	0.191919			group 3 138.6 46.20 32.34 1.4e-13 ***
C10	13.2	0.1617	4	0.0122			L1	root1	25.2	2.66	0.78	0.76	0.224471	492.222	232.258	17.1633	0.20202			Residuals 76 108.6 1.43
C11	11.2	0.1196	5.73	0.0195			L1	root2	23.1	2.72	0.44	0.9	0.0561179	501.111	246.983	18.5183	0.242424			---
C12	10.15	0.0896	4.72	0.0071			L1	root3	21.8	2.56	0.9	0.82	0.280589	493.333	220.21	18.5183	0.252525			Signif. codes: 0 ‘***’ 0.001 ‘**’ 0.01 ‘*’ 0.05 ‘.’ 0.1 ‘ ’ 1
C13	11.31	0.1251	5.73	0.0154			L1	stem1	6.7	0.285	0.124	0.1707	0.409475	536.667	204.146	19.8733	0.282828
C14	10.11	0.166	3.1	0.0157			L1	stem2	6	0.3456	0.09256	0.17828	0.204738	503.333	234.935	18.97	0.40404			parameter SW
C15	10.12	0.1285	4.2	0.0109			L1	stem3	5.2	0.2906	0.1128	0.16584	0.307107	530	234.935	17.615	0.323232			> # Homogeneity of Variance Test
C16	10.21	0.1571	3.14	0.0123			L1	leaf1	6.5	0.18632	0.07208	0.2094	0.173582	276.667	225.564	9.03333	0.212121			Levene's Test for Homogeneity of Variance (center = median)
C17	10.89	0.0932	3.18	0.0097			L1	leaf2	6.1	0.216	0.07912	0.238	0.231443	200	197.453	11.2917	0.282828			Df F value Pr(>F)
C18	14.3	0.1875	4.4	0.017			L1	leaf3	5	0.18066	0.07838	0.261	0.115721	242.222	170.679	10.84	0.232323			group 3 0.6925 0.5594
C19	13.97	0.1329	6.29	0.014			M1	root1	29.1	5	0.58	0.92	0.236836	441.111	224.226	18.5183	0.343434			76
C20	11.41	0.1042	4.49	0.0222			M1	root2	29.4	5.54	0.92	1.06	0.197364	477.778	233.596	20.325	0.272727			> # One way ANOVA
L1	13.05	0.2126	4.79	0.0211			M1	root3	31.9	4.62	1.16	1.22	0.236836	464.444	220.21	19.8733	0.292929			Df Sum Sq Mean Sq F value Pr(>F)
L2	11.4	0.1286	4.45	0.0115			M1	stem1	10.4	0.4596	0.203	0.2378	0.383582	476.667	236.274	14.905	0.383838			group 3 0.09514 0.03171 15.86 4.22e-08 ***
L3	12.42	0.1025	6.14	0.0117			M1	stem2	9.6	0.461	0.2198	0.2476	0.273987	462.222	236.274	10.3883	0.474747			Residuals 76 0.15198 0.00200
L4	13	0.163	4.12	0.0173			M1	stem3	9.9	0.4374	0.22	0.2418	0.273987	473.333	236.274	14.0017	0.414141			---
L5	11.81	0.1259	3.22	0.0057			M1	leaf1	9.9	0.3032	0.17516	0.3834	0.191206	123.333	194.775	25.745	0.30303			Signif. codes: 0 ‘***’ 0.001 ‘**’ 0.01 ‘*’ 0.05 ‘.’ 0.1 ‘ ’ 1
L6	14.42	0.3077	4.24	0.0251			M1	leaf2	10	0.354	0.1676	0.3642	0.229447	125.556	198.791	23.9383	0.272727
L7	12.31	0.1313	5.8	0.0165			M1	leaf3	9.7	0.2834	0.17186	0.356	0.191206	123.333	213.516	23.035	0.272727			parameter:RL
L8	13.27	0.1764	4.78	0.0155			H1	root1	172.2	8.82	0.84	2.56	0.248415	434.444	226.903	44.715	0.424242			> # Homogeneity of Variance Test
L9	12.53	0.1541	5.68	0.0182			H1	root2	158.8	7.56	0.68	2.02	0.310519	455.556	226.903	38.8433	0.393939			Levene's Test for Homogeneity of Variance (center = median)
L10	13.32	0.2194	5.18	0.0197			H1	root3	160.2	8.48	0.7	2.44	0.341571	442.222	237.612	37.4883	0.424242			Df F value Pr(>F)
L11	11.5	0.1494	4.31	0.0153			H1	stem1	40.3	4.06	1.74	2.28	0.276017	501.111	190.759	3.61333	0.454545			group 3 1.8381 0.1474
L12	11.78	0.1298	4.09	0.0129			H1	stem2	35.2	3.06	1.18	1.44	0.345021	524.444	202.807	2.71	0.555556			76
L13	11.91	0.1016	4.91	0.0125			H1	stem3	41.1	2.44	1.12	1.34	0.379523	514.444	202.807	1.80667	0.535354			> # One way ANOVA
L14	11.75	0.1208	5.06	0.0184			H1	leaf1	34.5	1.26	0.7	0.88	0.527296	430	265.724	2.25833	0.444444			Df Sum Sq Mean Sq F value Pr(>F)
L15	10.98	0.1577	4.1	0.0147			H1	leaf2	27.8	1.74	0.4	1.18	0.527296	352.222	265.724	4.065	0.383838			group 3 12.90 4.300 6.374 0.000653 ***
L16	14	0.1708	4.48	0.0214			H1	leaf3	30.4	1.56	0.6	0.88	0.527296	383.333	224.226	4.065	0.40404			Residuals 76 51.27 0.675
L17	11	0.1093	4.5	0.0133																---
L18	11	0.0826	5.22	0.0092																Signif. codes: 0 ‘***’ 0.001 ‘**’ 0.01 ‘*’ 0.05 ‘.’ 0.1 ‘ ’ 1
L19	11.35	0.1334	3.69	0.0139
L20	12.21	0.2315	4.5	0.0274																parameter：RW
M1	15.5	0.2786	3.74	0.0197																> # Homogeneity of Variance Test
M2	13.41	0.2777	4.65	0.0275																Levene's Test for Homogeneity of Variance (center = median)
M3	13	0.2108	4.37	0.0193																Df F value Pr(>F)
M4	13.41	0.2447	3.3	0.0217																group 3 0.2035 0.8937
M5	12.02	0.1515	3.61	0.0137																76
M6	13.89	0.1883	4.28	0.0126																> # One way ANOVA
M7	14.9	0.2985	3.68	0.0245																Df Sum Sq Mean Sq F value Pr(>F)
M8	13.05	0.1746	5.27	0.0171																group 3 0.0002398 7.993e-05 3.049 0.0336 *
M9	10.51	0.1672	3.14	0.0174																Residuals 76 0.0019922 2.621e-05
M10	13.79	0.2684	3.99	0.0225																---
M11	13.12	0.1788	3.82	0.0157																Signif. codes: 0 ‘***’ 0.001 ‘**’ 0.01 ‘*’ 0.05 ‘.’ 0.1 ‘ ’ 1
M12	14.48	0.1561	4.31	0.0109
M13	13.9	0.2197	3.7	0.0191
M14	13.82	0.2209	3.34	0.0208																parameter: Cd_contents
M15	12.36	0.1893	4.1	0.0155																> # Homogeneity of Variance Test
M16	13.19	0.1943	4.54	0.0169																> leveneTest(value ~ group, data = df)
M17	11.92	0.2017	3.17	0.02																Levene's Test for Homogeneity of Variance (center = median)
M18	14.18	0.2949	4.5	0.0294																Df F value Pr(>F)
M19	11.45	0.166	3.08	0.011																group 3 0.8805 0.4615
M20	13.2	0.2083	4.91	0.0161																32
H1	9.48	0.0724	4.72	0.0103																> # One way ANOVA
H2	10.93	0.1312	5	0.0219																> fit <- aov(value ~ group, data = df)
H3	11.45	0.1956	4.41	0.0198																> summary(fit)
H4	9.28	0.1477	2.12	0.0117																Df Sum Sq Mean Sq F value Pr(>F)
H5	8.3	0.1214	2.61	0.011																group 3 63.26 21.09 27.37 5.8e-09 ***
H6	11.13	0.2119	2.87	0.0219																Residuals 32 24.65 0.77
H7	10.02	0.1054	3.6	0.0079																---
H8	8.88	0.0944	3.49	0.0097																Signif. codes: 0 ‘***’ 0.001 ‘**’ 0.01 ‘*’ 0.05 ‘.’ 0.1 ‘ ’ 1
H9	10.72	0.1504	4.18	0.0145
H10	8.41	0.079	3.47	0.0112
H11	11.14	0.1329	5.72	0.0212																parameter: F1
H12	8.5	0.0991	3.41	0.0132																> # Homogeneity of Variance Test
H13	11.23	0.1431	4.17	0.0194																> leveneTest(value ~ group, data = df)
H14	9.79	0.0797	4.17	0.007																Levene's Test for Homogeneity of Variance (center = median)
H15	8.25	0.101	4.05	0.0173																Df F value Pr(>F)
H16	11.08	0.1254	4.2	0.0213																group 3 0.3325 0.8019
H17	8.72	0.1247	3.08	0.0136																32
H18	7.34	0.0923	2.05	0.0076																> # One way ANOVA
H19	9.09	0.1176	3.78	0.0155																> fit <- aov(value ~ group, data = df)
H20	9.31	0.093	4.2	0.0066																> summary(fit)
																				Df Sum Sq Mean Sq F value Pr(>F)
																				group 3 118.06 39.35 16.8 9.85e-07 ***
																				Residuals 32 74.96 2.34
																				---
																				Signif. codes: 0 ‘***’ 0.001 ‘**’ 0.01 ‘*’ 0.05 ‘.’ 0.1 ‘ ’ 1
																				parameter:F2
																				> # Homogeneity of Variance Test
																				> leveneTest(value ~ group, data = df)
																				Levene's Test for Homogeneity of Variance (center = median)
																				Df F value Pr(>F)
																				group 3 1.3918 0.2631
																				32
																				> # One way ANOVA
																				> fit <- aov(value ~ group, data = df)
																				> summary(fit)
																				Df Sum Sq Mean Sq F value Pr(>F)
																				group 3 3.351 1.1171 10.79 4.7e-05 ***
																				Residuals 32 3.314 0.1036
																				---
																				Signif. codes: 0 ‘***’ 0.001 ‘**’ 0.01 ‘*’ 0.05 ‘.’ 0.1 ‘ ’ 1
																				parameter:F3
																				> # Homogeneity of Variance Test
																				> leveneTest(value ~ group, data = df)
																				Levene's Test for Homogeneity of Variance (center = median)
																				Df F value Pr(>F)
																				group 3 0.4086 0.7479
																				32
																				> # One way ANOVA
																				> fit <- aov(value ~ group, data = df)
																				> summary(fit)
																				Df Sum Sq Mean Sq F value Pr(>F)
																				group 3 127.42 42.47 52.56 1.83e-12 ***
																				Residuals 32 25.86 0.81
																				---
																				Signif. codes: 0 ‘***’ 0.001 ‘**’ 0.01 ‘*’ 0.05 ‘.’ 0.1 ‘ ’ 1
																				parameter:MDA
																				> # Homogeneity of Variance Test
																				> leveneTest(value ~ group, data = df)
																				Levene's Test for Homogeneity of Variance (center = median)
																				Df F value Pr(>F)
																				group 3 0.8856 0.459
																				32
																				> # One way ANOVA
																				> fit <- aov(value ~ group, data = df)
																				> summary(fit)
																				Df Sum Sq Mean Sq F value Pr(>F)
																				group 3 0.2578 0.08592 8.933 0.000191 ***
																				Residuals 32 0.3078 0.00962
																				---
																				Signif. codes: 0 ‘***’ 0.001 ‘**’ 0.01 ‘*’ 0.05 ‘.’ 0.1 ‘ ’ 1
																				parameter:POD
																				> # Homogeneity of Variance Test
																				> leveneTest(value ~ group, data = df)
																				Levene's Test for Homogeneity of Variance (center = median)
																				Df F value Pr(>F)
																				group 3 0.6937 0.5627
																				32
																				> # One way ANOVA
																				> fit <- aov(value ~ group, data = df)
																				> summary(fit)
																				Df Sum Sq Mean Sq F value Pr(>F)
																				group 3 48641 16214 0.854 0.475
																				Residuals 32 607709 18991
																				parameter:SOD
																				> # Homogeneity of Variance Test
																				> leveneTest(value ~ group, data = df)
																				Levene's Test for Homogeneity of Variance (center = median)
																				Df F value Pr(>F)
																				group 3 0.3727 0.7733
																				32
																				> # One way ANOVA
																				> fit <- aov(value ~ group, data = df)
																				> summary(fit)
																				Df Sum Sq Mean Sq F value Pr(>F)
																				group 3 1748 582.6 1.164 0.339
																				Residuals 32 16022 500.7
																				parameter:CAT
																				> # Homogeneity of Variance Test
																				> leveneTest(value ~ group, data = df)
																				Levene's Test for Homogeneity of Variance (center = median)
																				Df F value Pr(>F)
																				group 3 2.6116 0.06834 .
																				32
																				---
																				Signif. codes: 0 ‘***’ 0.001 ‘**’ 0.01 ‘*’ 0.05 ‘.’ 0.1 ‘ ’ 1
																				> # One way ANOVA
																				> fit <- aov(value ~ group, data = df)
																				> summary(fit)
																				Df Sum Sq Mean Sq F value Pr(>F)
																				group 3 1170 389.9 3.897 0.0176 *
																				Residuals 32 3202 100.1
																				---
																				Signif. codes: 0 ‘***’ 0.001 ‘**’ 0.01 ‘*’ 0.05 ‘.’ 0.1 ‘ ’ 1
																				parameter:GSH
																				> # Homogeneity of Variance Test
																				> leveneTest(value ~ group, data = df)
																				Levene's Test for Homogeneity of Variance (center = median)
																				Df F value Pr(>F)
																				group 3 0.7263 0.5438
																				32
																				> # One way ANOVA
																				> fit <- aov(value ~ group, data = df)
																				> summary(fit)
																				Df Sum Sq Mean Sq F value Pr(>F)
																				group 3 0.2590 0.08633 24.51 1.99e-08 ***
																				Residuals 32 0.1127 0.00352
																				---
																				Signif. codes: 0 ‘***’ 0.001 ‘**’ 0.01 ‘*’ 0.05 ‘.’ 0.1 ‘ ’ 1

## Sheet: two way ANOVA
> id
parameter:Cd_contents
> # Homogeneity of Variance Test
> leveneTest(value ~ group * tissue, data = df)
Levene's Test for Homogeneity of Variance (center = median)
Df F value Pr(>F)
group 11 0.9678 0.4993
24
> # Two way ANOVA
> fit <- aov(value ~ group * tissue, data = df)
> summary(fit)
Df Sum Sq Mean Sq F value Pr(>F)
group 3 30714 10238 1468.0 <2e-16 ***
tissue 2 14265 7132 1022.7 <2e-16 ***
group:tissue 6 20471 3412 489.2 <2e-16 ***
Residuals 24 167 7
---
Signif. codes: 0 ‘***’ 0.001 ‘**’ 0.01 ‘*’ 0.05 ‘.’ 0.1 ‘ ’ 1
> id
parameter:Cd_contents
> # Homogeneity of Variance Test
> leveneTest(value ~ group * tissue, data = df)
Levene's Test for Homogeneity of Variance (center = median)
Df F value Pr(>F)
group 11 0.7794 0.6572
24
> # Two way ANOVA
> fit <- aov(value ~ group * tissue, data = df)
> summary(fit)
Df Sum Sq Mean Sq F value Pr(>F)
group 3 63.26 21.086 933.22 < 2e-16 ***
tissue 2 21.05 10.525 465.83 < 2e-16 ***
group:tissue 6 3.06 0.510 22.58 9.11e-09 ***
Residuals 24 0.54 0.023
---
Signif. codes: 0 ‘***’ 0.001 ‘**’ 0.01 ‘*’ 0.05 ‘.’ 0.1 ‘ ’ 1
parameter:MDA
> # Homogeneity of Variance Test
> leveneTest(value ~ group * tissue, data = df)
Levene's Test for Homogeneity of Variance (center = median)
Df F value Pr(>F)
group 11 0.7328 0.6978
24
> # Two way ANOVA
> fit <- aov(value ~ group * tissue, data = df)
> summary(fit)
Df Sum Sq Mean Sq F value Pr(>F)
group 3 0.25777 0.08592 23.484 2.55e-07 ***
tissue 2 0.06582 0.03291 8.995 0.00122 **
group:tissue 6 0.15415 0.02569 7.022 0.00021 ***
Residuals 24 0.08781 0.00366
---
Signif. codes: 0 ‘***’ 0.001 ‘**’ 0.01 ‘*’ 0.05 ‘.’ 0.1 ‘ ’ 1
parameter:POD
> # Homogeneity of Variance Test
> leveneTest(value ~ group * tissue, data = df)
Levene's Test for Homogeneity of Variance (center = median)
Df F value Pr(>F)
group 11 1.4826 0.2022
24
> # Two way ANOVA
> fit <- aov(value ~ group * tissue, data = df)
> summary(fit)
Df Sum Sq Mean Sq F value Pr(>F)
group 3 48641 16214 42.06 1.03e-09 ***
tissue 2 519845 259922 674.20 < 2e-16 ***
group:tissue 6 78611 13102 33.98 1.38e-10 ***
Residuals 24 9253 386
---
Signif. codes: 0 ‘***’ 0.001 ‘**’ 0.01 ‘*’ 0.05 ‘.’ 0.1 ‘ ’ 1
parameter:SOD
> # Homogeneity of Variance Test
> leveneTest(value ~ group * tissue, data = df)
Levene's Test for Homogeneity of Variance (center = median)
Df F value Pr(>F)
group 11 0.6216 0.7928
24
> # Two way ANOVA
> fit <- aov(value ~ group * tissue, data = df)
> summary(fit)
Df Sum Sq Mean Sq F value Pr(>F)
group 3 1748 582.6 3.125 0.0445 *
tissue 2 1165 582.4 3.124 0.0622 .
group:tissue 6 10383 1730.5 9.283 2.64e-05 ***
Residuals 24 4474 186.4
---
Signif. codes: 0 ‘***’ 0.001 ‘**’ 0.01 ‘*’ 0.05 ‘.’ 0.1 ‘ ’ 1
parameter:CAT
> # Homogeneity of Variance Test
> leveneTest(value ~ group * tissue, data = df)
Levene's Test for Homogeneity of Variance (center = median)
Df F value Pr(>F)
group 11 0.6247 0.7902
24
> # Two way ANOVA
> fit <- aov(value ~ group * tissue, data = df)
> summary(fit)
Df Sum Sq Mean Sq F value Pr(>F)
group 3 1169.7 389.9 141.6 2.15e-15 ***
tissue 2 1010.1 505.0 183.4 2.88e-15 ***
group:tissue 6 2125.6 354.3 128.6 < 2e-16 ***
Residuals 24 66.1 2.8
---
Signif. codes: 0 ‘***’ 0.001 ‘**’ 0.01 ‘*’ 0.05 ‘.’ 0.1 ‘ ’ 1
parameter:GSH
> # Homogeneity of Variance Test
> leveneTest(value ~ group * tissue, data = df)
Levene's Test for Homogeneity of Variance (center = median)
Df F value Pr(>F)
group 11 0.6094 0.8027
24
> # Two way ANOVA
> fit <- aov(value ~ group * tissue, data = df)
> summary(fit)
Df Sum Sq Mean Sq F value Pr(>F)
group 3 0.25898 0.08633 71.839 3.93e-12 ***
tissue 2 0.07745 0.03872 32.224 1.59e-07 ***
group:tissue 6 0.00642 0.00107 0.891 0.517
Residuals 24 0.02884 0.00120
---
Signif. codes: 0 ‘***’ 0.001 ‘**’ 0.01 ‘*’ 0.05 ‘.’ 0.1 ‘ ’ 1

## Sheet: HSD
value	HSD_test	mean	sd	treat	treat_id	tissue	tissue_id	select_id	leveneTest
5.87167	c	5.87167	1.355	CK	1	root	1	CAT	0.496477290089758
18.0666666633333	b	18.0666666633333	0.782309614751943	Low	2	root	1	CAT	0.496477290089758
19.5722	b	19.5722	0.940219144426604	Middle	3	root	1	CAT	0.496477290089758
40.3488888866667	a	40.3488888866667	3.84138008279311	High	4	root	1	CAT	0.496477290089758
1.05388888866667	c	1.05388888866667	0.260769871776431	CK	1	stem	2	CAT	0.493307602944906
18.8194444433333	a	18.8194444433333	1.13666951620937	Low	2	stem	2	CAT	0.493307602944906
13.0983333333333	b	13.0983333333333	2.38999535351478	Middle	3	stem	2	CAT	0.493307602944906
2.71	c	2.71	0.903333	High	4	stem	2	CAT	0.493307602944906
4.96833333333333	c	4.96833333333333	1.62850732617702	CK	1	leaf	3	CAT	0.951173120145619
10.3883333343333	b	10.3883333343333	1.19499767694637	Low	2	leaf	3	CAT	0.951173120145619
24.2394444433333	a	24.2394444433333	1.37986445962262	Middle	3	leaf	3	CAT	0.951173120145619
3.46277777766667	c	3.46277777766667	1.04307948652837	High	4	leaf	3	CAT	0.951173120145619
6.33333333333333	c	6.33333333333333	0.305505046330389	CK	1	root	1	Cd_contents	0.465951461049103
23.3666666666667	b	23.3666666666667	1.7156145643277	Low	2	root	1	Cd_contents	0.465951461049103
30.1333333333333	b	30.1333333333333	1.53731367434669	Middle	3	root	1	Cd_contents	0.465951461049103
163.733333333333	a	163.733333333333	7.36568620926341	High	4	root	1	Cd_contents	0.465951461049103
4.23333333333333	c	4.23333333333333	0.665832811847939	CK	1	stem	2	Cd_contents	0.466517643813159
5.96666666666667	bc	5.96666666666667	0.750555349946514	Low	2	stem	2	Cd_contents	0.466517643813159
9.96666666666667	b	9.96666666666667	0.404145188432738	Middle	3	stem	2	Cd_contents	0.466517643813159
38.8666666666667	a	38.8666666666667	3.2005207909547	High	4	stem	2	Cd_contents	0.466517643813159
3.96666666666667	c	3.96666666666667	0.763762615825973	CK	1	leaf	3	Cd_contents	0.16182758147104
5.86666666666667	bc	5.86666666666667	0.776745346515403	Low	2	leaf	3	Cd_contents	0.16182758147104
9.86666666666667	b	9.86666666666667	0.152752523165195	Middle	3	leaf	3	Cd_contents	0.16182758147104
30.9	a	30.9	3.37786915081091	High	4	leaf	3	Cd_contents	0.16182758147104
0.312066666666667	d	0.312066666666667	0.0236493833605304	CK	1	root	1	F1	0.272211922823675
2.64666666666667	c	2.64666666666667	0.0808290376865477	Low	2	root	1	F1	0.272211922823675
5.05333333333333	b	5.05333333333333	0.462313025268955	Middle	3	root	1	F1	0.272211922823675
8.28666666666667	a	8.28666666666667	0.651869107515714	High	4	root	1	F1	0.272211922823675
0.0696733333333333	b	0.0696733333333333	0.00780093156830217	CK	1	stem	2	F1	0.0794497427787195
0.307066666666667	b	0.307066666666667	0.0334881073417614	Low	2	stem	2	F1	0.0794497427787195
0.452666666666667	b	0.452666666666667	0.0132398388711243	Middle	3	stem	2	F1	0.0794497427787195
3.18666666666667	a	3.18666666666667	0.817394233728947	High	4	stem	2	F1	0.0794497427787195
0.0493666666666667	b	0.0493666666666667	0.0109013087899267	CK	1	leaf	3	F1	0.115410413278314
0.194326666666667	b	0.194326666666667	0.0189818053233441	Low	2	leaf	3	F1	0.115410413278314
0.313533333333333	b	0.313533333333333	0.0364166628527839	Middle	3	leaf	3	F1	0.115410413278314
1.52	a	1.52	0.242487113059643	High	4	leaf	3	F1	0.115410413278314
0.0838333333333333	b	0.0838333333333333	0.00279430372961375	CK	1	root	1	F2	0.307279653862151
0.706666666666667	a	0.706666666666667	0.238607068908977	Low	2	root	1	F2	0.307279653862151
0.886666666666667	a	0.886666666666667	0.291433239925259	Middle	3	root	1	F2	0.307279653862151
0.74	a	0.74	0.0871779788708135	High	4	root	1	F2	0.307279653862151
0.0175333333333333	b	0.0175333333333333	0.000607398825594299	CK	1	stem	2	F2	0.344308857333128
0.109786666666667	b	0.109786666666667	0.0159351351840307	Low	2	stem	2	F2	0.344308857333128
0.214266666666667	b	0.214266666666667	0.00975773197691621	Middle	3	stem	2	F2	0.344308857333128
1.34666666666667	a	1.34666666666667	0.341955162752858	High	4	stem	2	F2	0.344308857333128
0.0285533333333333	b	0.0285533333333333	0.00219857529626195	CK	1	leaf	3	F2	0.10358817176528
0.0765266666666667	b	0.0765266666666667	0.0038686604055323	Low	2	leaf	3	F2	0.10358817176528
0.17154	b	0.17154	0.00379014511595533	Middle	3	leaf	3	F2	0.10358817176528
0.566666666666667	a	0.566666666666667	0.152752523165195	High	4	leaf	3	F2	0.10358817176528
0.0873866666666667	c	0.0873866666666667	0.00775446538023953	CK	1	root	1	F3	0.363719691222463
0.826666666666667	b	0.826666666666667	0.0702376916856849	Low	2	root	1	F3	0.363719691222463
1.06666666666667	b	1.06666666666667	0.150111069989303	Middle	3	root	1	F3	0.363719691222463
2.34	a	2.34	0.283548937575156	High	4	root	1	F3	0.363719691222463
0.0397933333333333	b	0.0397933333333333	0.00463665109031651	CK	1	stem	2	F3	0.320501975114316
0.171606666666667	b	0.171606666666667	0.00626936466743907	Low	2	stem	2	F3	0.320501975114316
0.2424	b	0.2424	0.00492747399790196	Middle	3	stem	2	F3	0.320501975114316
1.68666666666667	a	1.68666666666667	0.516268663907982	High	4	stem	2	F3	0.320501975114316
0.0205733333333333	c	0.0205733333333333	0.0038546249277113	CK	1	leaf	3	F3	0.516841707467283
0.236133333333333	bc	0.236133333333333	0.0258505963825466	Low	2	leaf	3	F3	0.516841707467283
0.367866666666667	b	0.367866666666667	0.0140631907237772	Middle	3	leaf	3	F3	0.516841707467283
0.98	a	0.98	0.173205080756888	High	4	leaf	3	F3	0.516841707467283
0.212121	c	0.212121	0.010101	CK	1	root	1	GSH	0.71257175534559
0.232323232333333	c	0.232323232333333	0.026724760828541	Low	2	root	1	GSH	0.71257175534559
0.30303	b	0.30303	0.0364197094889745	Middle	3	root	1	GSH	0.71257175534559
0.414141	a	0.414141	0.0174954625277613	High	4	root	1	GSH	0.71257175534559
0.259259259333333	c	0.259259259333333	0.0233272839476987	CK	1	stem	2	GSH	0.808184855452882
0.336700336666667	bc	0.336700336666667	0.0617181911062193	Low	2	stem	2	GSH	0.808184855452882
0.424242424333333	ab	0.424242424333333	0.0462886434660506	Middle	3	stem	2	GSH	0.808184855452882
0.515151515333333	a	0.515151515333333	0.0534495212791176	High	4	stem	2	GSH	0.808184855452882
0.188552188666667	c	0.188552188666667	0.0058318208425871	CK	1	leaf	3	GSH	0.557431797103866
0.242424242333333	bc	0.242424242333333	0.0364197100436747	Low	2	leaf	3	GSH	0.557431797103866
0.282828	b	0.282828	0.0174954625277613	Middle	3	leaf	3	GSH	0.557431797103866
0.410774410666667	a	0.410774410666667	0.0308590952803373	High	4	leaf	3	GSH	0.557431797103866
0.109918	b	0.109918	0.0475959629127229	CK	1	root	1	MDA	0.544457339561085
0.187059533333333	ab	0.187059533333333	0.116818641124801	Low	2	root	1	MDA	0.544457339561085
0.223678814666667	ab	0.223678814666667	0.02278959244585	Middle	3	root	1	MDA	0.544457339561085
0.300168197666667	a	0.300168197666667	0.0474325342272594	High	4	root	1	MDA	0.544457339561085
0.284011120666667	a	0.284011120666667	0.0568022	CK	1	stem	2	MDA	0.813713409773327
0.307106530333333	a	0.307106530333333	0.102369	Low	2	stem	2	MDA	0.813713409773327
0.310518825333333	a	0.310518825333333	0.0632746328924545	Middle	3	stem	2	MDA	0.813713409773327
0.33352	a	0.33352	0.0527028155292321	High	4	stem	2	MDA	0.813713409773327
0.0693896813333333	c	0.0693896813333333	0.0300466133975868	CK	1	leaf	3	MDA	0.359620050221488
0.173582	b	0.173582	0.0578607	Low	2	leaf	3	MDA	0.359620050221488
0.203953251333333	b	0.203953251333333	0.0220785873213937	Middle	3	leaf	3	MDA	0.359620050221488
0.527296	a	0.527296	0	High	4	leaf	3	MDA	0.359620050221488
460.740740733333	b	460.740740733333	6.51051700329596	CK	1	root	1	POD	0.480098472557256
495.555555533333	a	495.555555533333	4.84322105730027	Low	2	root	1	POD	0.480098472557256
461.111	b	461.111	18.5592145547404	Middle	3	root	1	POD	0.480098472557256
444.074074066667	b	444.074074066667	10.6766928646819	High	4	root	1	POD	0.480098472557256
507.778	a	507.778	3.84900175610751	CK	1	stem	2	POD	0.626344506012115
523.333333333333	a	523.333333333333	17.638342105261	Low	2	stem	2	POD	0.626344506012115
470.740740733333	b	470.740740733333	7.5631770038091	Middle	3	stem	2	POD	0.626344506012115
513.333	a	513.333	11.7062819302129	High	4	stem	2	POD	0.626344506012115
175.185185166667	bc	175.185185166667	23.9426612843811	CK	1	leaf	3	POD	0.334144572578527
239.629629633333	b	239.629629633333	38.3990312102372	Low	2	leaf	3	POD	0.334144572578527
124.074074066667	c	124.074074066667	1.28300064310419	Middle	3	leaf	3	POD	0.334144572578527
388.519	a	388.519	39.1472896768763	High	4	leaf	3	POD	0.334144572578527
236.72	a	236.72	7.84383961276512	CK	1	root	1	SOD	0.745706964502785
233.150183166667	a	233.150183166667	13.4089058594067	Low	2	root	1	SOD	0.745706964502785
226.011	a	226.011	6.86947646187418	Middle	3	root	1	SOD	0.745706964502785
230.472860466667	a	230.472860466667	6.18301186847495	High	4	root	1	SOD	0.745706964502785
213.070263066667	ab	213.070263066667	8.17935591140544	CK	1	stem	2	SOD	0.663876746990326
224.671994633333	ab	224.671994633333	17.7761591435161	Low	2	stem	2	SOD	0.663876746990326
236.274	a	236.274	0	Middle	3	stem	2	SOD	0.663876746990326
198.791	b	198.791	6.9558883303837	High	4	stem	2	SOD	0.663876746990326
260.815850833333	a	260.815850833333	7.37277174839681	CK	1	leaf	3	SOD	0.670707541678979
197.898767933333	c	197.898767933333	27.4452781713521	Low	2	leaf	3	SOD	0.670707541678979
202.360972366667	bc	202.360972366667	9.86742637958384	Middle	3	leaf	3	SOD	0.670707541678979
251.891441866667	ab	251.891441866667	23.9591710119911	High	4	leaf	3	SOD	0.670707541678979
